# Supplementary material for: Uncovering the Subtype-Specific Molecular Characteristics of Breast Cancer by Multiomics Analysis of Prognosis-Associated Genes, Driver Genes, Signaling Pathways, and Immune Activity
Source: Front Cell Dev Biol. 2021 Jul 1;9:689028. doi: 10.3389/fcell.2021.689028 (PMC8280810; doi:10.3389/fcell.2021.689028)
Supplement: Supplementary file 5 [file Table_1.XLSX]

## Sheet: Specifical RNA
Specifically expressed mRNA										Specifically expressed lncRNA									Specifically expressed miRNA
LumA		LumB		Her2		Basal				LumA		LumB		Her2		Basal			LumA		Basal
ENSG00000115163	CENPA	ENSG00000129151	BBOX1	ENSG00000165643	SOHLH1	ENSG00000116176	TPSG1			ENSG00000265415	0	ENSG00000232044	SILC1	ENSG00000253339	0	ENSG00000254290	0		ENSG00000207808	MIR27A	ENSG00000263413	MIR4538
ENSG00000146410	MTFR2	ENSG00000187699	C2orf88	ENSG00000175329	ISX	ENSG00000101222	SPEF1			ENSG00000176912	TYMSOS	ENSG00000241158	ADAMTS9-AS1	ENSG00000230533	0	ENSG00000235049	LINC00940		ENSG00000207563	MIR23B
ENSG00000121211	MND1	ENSG00000187260	WDR86	ENSG00000124205	EDN3	ENSG00000167646	DNAAF3			ENSG00000204044	SLC12A5-AS1	ENSG00000264016	0	ENSG00000228971	LINC02607	ENSG00000228295	LINC00392		ENSG00000207980	MIR23A
ENSG00000109674	NEIL3	ENSG00000164488	DACT2	ENSG00000070031	SCT	ENSG00000152086	TUBA3E			ENSG00000272666	KLHDC7B-DT	ENSG00000249307	LINC01088	ENSG00000261092	LINC02178	ENSG00000277010	0
ENSG00000085840	ORC1	ENSG00000168824	NSG1	ENSG00000153822	KCNJ16	ENSG00000143473	KCNH1			ENSG00000260947	0	ENSG00000255545	B3GAT1-DT	ENSG00000235029	MNX1-AS2	ENSG00000263618	0
ENSG00000085999	RAD54L	ENSG00000198885	ITPRIPL1	ENSG00000171199	OPRPN	ENSG00000166959	MS4A8			ENSG00000273786	0	ENSG00000280055	TMEM75	ENSG00000248779	0	ENSG00000249203	LINC02224
ENSG00000196550	FAM72A	ENSG00000255071	SAA2-SAA4	ENSG00000184357	H1-5	ENSG00000188817	SNTN			ENSG00000263745	0	ENSG00000253301	LINC01606	ENSG00000254248	0	ENSG00000239311	0
ENSG00000188610	FAM72B	ENSG00000156219	ART3	ENSG00000170054	SERPINA9	ENSG00000178796	RIIAD1			ENSG00000249550	LINC01234	ENSG00000256654	0	ENSG00000237138	HUNK-AS1	ENSG00000249231	CASC16
ENSG00000140451	PIF1	ENSG00000148965	SAA4	ENSG00000108381	ASPA	ENSG00000197191	CYSRT1			ENSG00000225670	CADM3-AS1	ENSG00000180139	ACTA2-AS1	ENSG00000203864	LINC02868	ENSG00000277022	0
ENSG00000177602	HASPIN	ENSG00000154678	PDE1C	ENSG00000278677	H2AC17	ENSG00000125879	OTOR			ENSG00000232079	LINC01697	ENSG00000246430	LINC00968	ENSG00000233823	0	ENSG00000249306	LINC01411
ENSG00000104147	OIP5	ENSG00000137441	FGFBP2	ENSG00000187824	TMEM220	ENSG00000123576	ESX1			ENSG00000255021	0	ENSG00000258203	0	ENSG00000264080	0	ENSG00000259345	0
ENSG00000127423	AUNIP	ENSG00000205364	MT1M	ENSG00000155970	MICU3	ENSG00000122711	SPINK4			ENSG00000267201	LINC01775	ENSG00000258479	LINC00640	ENSG00000188280	FAM230G	ENSG00000269495	0
ENSG00000197472	ZNF695	ENSG00000182601	HS3ST4	ENSG00000159337	PLA2G4D	ENSG00000170367	CST5			ENSG00000226252	0	ENSG00000254211	LINC01485	ENSG00000242136	0	ENSG00000218357	LINC01644
ENSG00000183150	GPR19	ENSG00000168874	ATOH8	ENSG00000176746	MAGEB6	ENSG00000126550	HTN1			ENSG00000235875	ARHGEF7-AS2	ENSG00000233754	0	ENSG00000228139	LINC01402	ENSG00000260963	0
ENSG00000181418	DDN	ENSG00000127241	MASP1	ENSG00000185130	H2BC13	ENSG00000152611	CAPSL			ENSG00000248538	0	ENSG00000230257	NFE4	ENSG00000272235	0	ENSG00000242370	KCNAB1-AS1
ENSG00000108688	CCL7	ENSG00000088386	SLC15A1			ENSG00000131096	PYY			ENSG00000227467	LINC01537	ENSG00000203876	ADD3-AS1	ENSG00000272143	FGF14-AS2	ENSG00000224817	0
ENSG00000077935	SMC1B	ENSG00000123838	C4BPA			ENSG00000204052	LRRC73			ENSG00000205325	0	ENSG00000276778	LINC02227	ENSG00000228734	0	ENSG00000237423	LINC01522
ENSG00000139874	SSTR1	ENSG00000197769	MAP1LC3C			ENSG00000165078	CPA6			ENSG00000272468	0	ENSG00000249669	CARMN	ENSG00000226009	KCNIP2-AS1	ENSG00000225537	0
ENSG00000109255	NMU	ENSG00000233608	TWIST2			ENSG00000079393	DUSP13			ENSG00000253474	0	ENSG00000229694	0	ENSG00000255345	0	ENSG00000269745	0
ENSG00000106689	LHX2	ENSG00000163884	KLF15			ENSG00000204740	MALRD1			ENSG00000277631	PGM5P3-AS1	ENSG00000264647	0	ENSG00000234703	0	ENSG00000225298	LINC00113
ENSG00000111981	ULBP1	ENSG00000170276	HSPB2			ENSG00000183206	POTEC			ENSG00000273162	0	ENSG00000273771	0	ENSG00000251026	LINC02163	ENSG00000232835	0
ENSG00000268964	ERVV-2	ENSG00000178343	SHISA3			ENSG00000170965	PLAC1			ENSG00000258675	LINC02308	ENSG00000224371	0			ENSG00000281131	SCHLAP1
ENSG00000115507	OTX1	ENSG00000101323	HAO1			ENSG00000118702	GHRH			ENSG00000281128	PTENP1-AS	ENSG00000281769	LINC01230			ENSG00000249599	BMPR1B-DT
ENSG00000267206	LCN6	ENSG00000197245	FAM110D			ENSG00000197408	CYP2B6			ENSG00000225172	0	ENSG00000236915	CLCA4-AS1			ENSG00000236272	SCUBE1-AS2
ENSG00000126233	SLURP1	ENSG00000147697	GSDMC			ENSG00000167968	DNASE1L2			ENSG00000267603	LINC01028	ENSG00000262188	LINC01978			ENSG00000271065	0
ENSG00000105255	FSD1	ENSG00000162706	CADM3			ENSG00000196421	C20orf204			ENSG00000260442	ATP2A1-AS1	ENSG00000259306	0			ENSG00000234979	0
ENSG00000156509	FBXO43	ENSG00000139151	PLCZ1			ENSG00000187550	SBK2			ENSG00000226005	LINC02660	ENSG00000276668	0			ENSG00000235529	AGAP1-IT1
ENSG00000092009	CMA1	ENSG00000168634	WFDC13			ENSG00000127588	GNG13			ENSG00000229404	LINC00858	ENSG00000250343	STK32A-AS1			ENSG00000236502	SIX3-AS1
ENSG00000185610	DBX2	ENSG00000153902	LGI4			ENSG00000168333	PPDPFL			ENSG00000245812	LINC02202	ENSG00000271334	LINC02104			ENSG00000263207	0
ENSG00000136928	GABBR2	ENSG00000116748	AMPD1			ENSG00000152154	TMEM178A			ENSG00000249984	0	ENSG00000253931	0			ENSG00000260239	LINC02533
ENSG00000124657	OR2B6	ENSG00000137960	GIPC2			ENSG00000179902	C1orf194			ENSG00000253434	LINC02237	ENSG00000255394	C8orf49			ENSG00000242207	HOXB-AS4
ENSG00000153253	SCN3A	ENSG00000152785	BMP3			ENSG00000125780	TGM3			ENSG00000228528	0	ENSG00000231290	APCDD1L-DT			ENSG00000224223	VSTM2A-OT1
ENSG00000196071	OR2L13	ENSG00000127743	IL17B			ENSG00000174156	GSTA3			ENSG00000267339	LINC00906	ENSG00000277987	LINC02351			ENSG00000236961	0
ENSG00000182759	MAFA	ENSG00000130876	SLC7A10			ENSG00000196748	CLPSL2			ENSG00000231170	0	ENSG00000266088	0			ENSG00000272583	0
ENSG00000011677	GABRA3	ENSG00000163687	DNASE1L3			ENSG00000187855	ASCL4			ENSG00000246465	0					ENSG00000234693	RIPOR3-AS1
ENSG00000137090	DMRT1	ENSG00000175877	TMEM270			ENSG00000171596	NMUR1			ENSG00000250538	0					ENSG00000229967	MAGEA4-AS1
ENSG00000275152	CCL16	ENSG00000013293	SLC7A14			ENSG00000237412	PRSS56			ENSG00000259134	LINC00924					ENSG00000224243	SOX1-OT
ENSG00000278637	H4C1	ENSG00000189056	RELN			ENSG00000203740	METTL11B			ENSG00000266830	0					ENSG00000227863	0
ENSG00000179455	MKRN3	ENSG00000266524	GDF10			ENSG00000269466	H3Y1			ENSG00000237978	KCNMB2-AS1					ENSG00000258871	0
ENSG00000157782	CABP1	ENSG00000122121	XPNPEP2			ENSG00000187714	SLC18A3			ENSG00000254847	0					ENSG00000224675	0
ENSG00000198010	DLGAP2	ENSG00000182782	HCAR2			ENSG00000142698	C1orf94			ENSG00000272046	0					ENSG00000248431	0
ENSG00000183807	FAM162B	ENSG00000111262	KCNA1			ENSG00000196427	NBPF4			ENSG00000233515	LINC01518					ENSG00000262801	0
ENSG00000147381	MAGEA4	ENSG00000198099	ADH4			ENSG00000163736	PPBP			ENSG00000242268	LINC02082					ENSG00000248663	LINC00992
ENSG00000172458	IL17D	ENSG00000156920	ADGRG4			ENSG00000171360	KRT38			ENSG00000254109	RBPMS-AS1					ENSG00000261540	0
ENSG00000177494	ZBED2	ENSG00000148541	FAM13C			ENSG00000187821	HELT			ENSG00000272701	MESTIT1					ENSG00000224294	PINCR
ENSG00000120471	TP53AIP1	ENSG00000213231	TCL1B			ENSG00000188133	TMEM215			ENSG00000226482	ADIPOQ-AS1					ENSG00000265737	0
ENSG00000277531	PNMA8C	ENSG00000160801	PTH1R			ENSG00000124237	C20orf85			ENSG00000223486	0					ENSG00000267134	LINC01924
ENSG00000179934	CCR8	ENSG00000172318	B3GALT1			ENSG00000163424	TEX55			ENSG00000271830	0					ENSG00000250921	LINC02063
ENSG00000268916	CSAG3	ENSG00000168490	PHYHIP			ENSG00000163737	PF4			ENSG00000236081	ELFN1-AS1					ENSG00000258551	0
ENSG00000259803	SLC22A31	ENSG00000271824	SMIM32			ENSG00000132677	RHBG			ENSG00000236276	NDP-AS1					ENSG00000267750	RUNDC3A-AS1
ENSG00000278463	H2AC4	ENSG00000065325	GLP2R			ENSG00000180440	SERTM1			ENSG00000260102	LINC01070					ENSG00000267209	LINC01897
ENSG00000185271	KLHL33	ENSG00000181195	PENK			ENSG00000181378	CFAP65			ENSG00000225107	0					ENSG00000228561	0
ENSG00000090932	DLL3	ENSG00000114771	AADAC			ENSG00000215910	C1orf167			ENSG00000249413	0					ENSG00000237987	0
ENSG00000139155	SLCO1C1	ENSG00000115009	CCL20			ENSG00000116745	RPE65			ENSG00000228705	LINC00659					ENSG00000228358	LINC02263
ENSG00000159217	IGF2BP1	ENSG00000164736	SOX17			ENSG00000173826	KCNH6			ENSG00000234661	CHL1-AS1					ENSG00000259744	0
ENSG00000187758	ADH1A	ENSG00000166960	CCDC178			ENSG00000130643	CALY			ENSG00000233451	0					ENSG00000264464	LINC02837
ENSG00000240654	C1QTNF9	ENSG00000170454	KRT75			ENSG00000162460	TMEM82			ENSG00000258636	0					ENSG00000257582	LINC01475
ENSG00000137463	MGARP	ENSG00000154162	CDH12			ENSG00000251655	PRB1			ENSG00000251138	LINC02882					ENSG00000240922	LSAMP-AS1
ENSG00000198128	OR2L3					ENSG00000169605	GKN1			ENSG00000258815	LINC02820					ENSG00000224609	0
ENSG00000198930	CSAG1					ENSG00000173627	APOBEC4			ENSG00000235934	0					ENSG00000231980	0
ENSG00000164849	GPR146					ENSG00000170298	LGALS9B			ENSG00000253477	0					ENSG00000227188	MGAT3-AS1
ENSG00000165478	HEPACAM					ENSG00000115386	REG1A			ENSG00000261472	0					ENSG00000226087	0
ENSG00000184697	CLDN6					ENSG00000167104	BPIFB6			ENSG00000253821	0					ENSG00000264125	0
ENSG00000101188	NTSR1					ENSG00000163825	RTP3			ENSG00000277954	0					ENSG00000265374	LINC01908
ENSG00000127928	GNGT1					ENSG00000169906	S100G			ENSG00000260757	0					ENSG00000261713	SSTR5-AS1
ENSG00000273703	H2BC14					ENSG00000163286	ALPG			ENSG00000256947	0					ENSG00000228723	SRGAP3-AS2
ENSG00000276289	KCNE1B					ENSG00000215397	SCRT2			ENSG00000267409	0					ENSG00000267593	LINC01926
ENSG00000153303	FRMD1					ENSG00000178395	CCDC185			ENSG00000236347	0					ENSG00000249690	0
ENSG00000124391	IL17C					ENSG00000143171	RXRG			ENSG00000253389	0					ENSG00000254826	0
ENSG00000139800	ZIC5					ENSG00000116996	ZP4			ENSG00000226871	0					ENSG00000266446	0
ENSG00000101883	RHOXF1					ENSG00000180264	ADGRD2			ENSG00000225882	LINC01456					ENSG00000235343	LINC01665
ENSG00000153294	ADGRF4					ENSG00000184492	FOXD4L1			ENSG00000272797	0					ENSG00000258010	0
ENSG00000101180	HRH3					ENSG00000055813	CCDC85A			ENSG00000244738	0					ENSG00000235669	CHN2-AS1
ENSG00000145708	CRHBP					ENSG00000186335	SLC36A2			ENSG00000271239	0					ENSG00000253622	0
ENSG00000134365	CFHR4					ENSG00000188100	FAM25A			ENSG00000257869	0					ENSG00000266120	0
ENSG00000185306	C12orf56					ENSG00000165061	ZMAT4			ENSG00000267014	LINC01532					ENSG00000250060	0
ENSG00000136535	TBR1					ENSG00000142025	DMRTC2			ENSG00000250334	LINC00989					ENSG00000254654	LINC02685
ENSG00000215148	PRSS41					ENSG00000187140	FOXD3			ENSG00000267424	0					ENSG00000267714	0
ENSG00000101542	CDH20					ENSG00000187690	EZHIP			ENSG00000259347	0					ENSG00000267095	0
ENSG00000188626	GOLGA8M					ENSG00000146839	ZAN			ENSG00000267328	0					ENSG00000228559	0
ENSG00000203972	GLYATL3					ENSG00000154252	GAL3ST2			ENSG00000270460	0					ENSG00000249781	LINC02112
ENSG00000126752	SSX1					ENSG00000175766	EIF4E1B			ENSG00000277199	LINC01632					ENSG00000254645	0
ENSG00000177398	UMODL1					ENSG00000275126	H4C13			ENSG00000277288	LINC02881					ENSG00000269124	0
ENSG00000213937	CLDN9					ENSG00000150361	KLHL1			ENSG00000236849	LINC01474					ENSG00000249695	0
ENSG00000133863	TEX15					ENSG00000145721	LIX1			ENSG00000254548	0					ENSG00000273313	RBAKDN
ENSG00000099957	P2RX6					ENSG00000176177	ENTHD1			ENSG00000257137	LINC02874					ENSG00000265217	0
ENSG00000243543	WFDC6					ENSG00000197079	KRT35			ENSG00000262097	LINC02185					ENSG00000230435	0
ENSG00000172782	FADS6					ENSG00000230657	PRB4			ENSG00000255216	0					ENSG00000227857	0
ENSG00000158764	ITLN2					ENSG00000177108	ZDHHC22			ENSG00000251144	0					ENSG00000249815	0
ENSG00000107187	LHX3					ENSG00000260001	TGFBR3L			ENSG00000274367	0					ENSG00000253364	COPDA1
ENSG00000182545	RNASE10					ENSG00000124196	GTSF1L									ENSG00000248505	LINC02380
ENSG00000036473	OTC					ENSG00000182631	RXFP3									ENSG00000246095	LINC01096
ENSG00000186453	FAM228A					ENSG00000184530	C6orf58									ENSG00000259676	0
ENSG00000189134	NKAPL					ENSG00000171916	LGALS9C									ENSG00000224535	LINC02771
ENSG00000124260	MAGEA10					ENSG00000171450	CDK5R2									ENSG00000236117	LINC01639
ENSG00000146469	VIP					ENSG00000113302	IL12B									ENSG00000258693	0
ENSG00000183695	MRGPRX2					ENSG00000255330	0									ENSG00000243944	0
ENSG00000186479	RGS7BP					ENSG00000274618	H4C6									ENSG00000264956	0
ENSG00000260458	KCNJ18					ENSG00000183682	BMP8A									ENSG00000269621	0
ENSG00000163285	GABRG1					ENSG00000160472	TMEM190									ENSG00000270038	0
ENSG00000099617	EFNA2					ENSG00000183395	PMCH									ENSG00000257275	0
ENSG00000073734	ABCB11					ENSG00000157330	C1orf158									ENSG00000277693	0
ENSG00000185247	MAGEA11					ENSG00000174343	CHRNA9									ENSG00000272202	0
ENSG00000066813	ACSM2B					ENSG00000171759	PAH									ENSG00000279516	FAM230C
ENSG00000010282	HHATL					ENSG00000169064	ZBBX									ENSG00000227964	LINC01429
						ENSG00000162621	LRRC53									ENSG00000237576	LINC01888
																ENSG00000224269	0
																ENSG00000278716	0
																ENSG00000253490	LINC02099
																ENSG00000272748	0
																ENSG00000177234	LINC01561
																ENSG00000273415	LINC02725
																ENSG00000258162	0
																ENSG00000272479	0
																ENSG00000253170	0
																ENSG00000248428	0
																ENSG00000145063	0
																ENSG00000232679	LINC01705
																ENSG00000232192	KIF26B-AS1
																ENSG00000260664	0
